# Supplementary material for: Computational extraction of a neural molecular network through alternative splicing
Source: BMC Res Notes. 2014 Dec 19;7:934. doi: 10.1186/1756-0500-7-934 (PMC4320441; doi:10.1186/1756-0500-7-934)
Supplement: Supplementary file 1 — Additional file 1: Table S1: List of primer sequences and PCR conditions. (XLSX 51 KB) [file 13104_2014_3461_MOESM1_ESM.xlsx]

## Sheet: Sheet1
Table S1. Primer sequences and PCR conditions
Gene	fw/rv	Primer sequence	Tm	Cycles
β-Actin	fw	ATTGGCAACGAGCGGTTC	56 ˚C	22
	rv	GTTTCATGGATGCCACAGGA
Gapdh	fw	GGTCATCCATGACAACTTTGG	60 ˚C	21
	rv	AGGGGCCATCCACAGTCT
Egfr	fw	GCCACGCCAACTGTACCTAT	60 ˚C	27
	rv1	TCCCAGTGGCAATAGATGGT
	rv2	AGGTGAGAGGGGAGTCAGAGA
mTor	fw	AATGAGGGCCGGAGACAT	60 ˚C	23
	rv1	GGGTCTCATCAAAACCTTTCTCT
	rv2	GTGCCAAGCTCAAACAGATGTA
Akt1	fw	TTTCGATGAGGAGTTCACAGC	60 ˚C	20
	rv	ATGCAGAGGAGCGTGGAG
Shc1	fw	GCTGCAGGAGACCAGAAGT	60 ˚C	23
	rv	GGCCTTGCTTAGATTCTGGATG
Tsc1	fw	CCCATGTAACTTCGTCTCCTTC	60 ˚C	25
	rv	GGTGAATTCGCACATGCTC
Tsc2	fw	AGTTTCAGAGCACGGAGCAC	60 ˚C	23
	rv	CCTGGGCCATAGAGTTCTCA
Hbegf	fw	TGGCTGTGGTGGCTGTAGTA	60 ˚C	25
	rv	CACTTTCCAAGTCATAACCTCCTC
Arhgef12	fw	CATGCGTGCTGGAGTACAAA	60 ˚C	25
	rv1	CAGGTGGAAAGAGGCCTACA
	rv2	AATCAGCAAGTGGGATCTGG
Arap1	fw	GCTGTGACTGGGGACAAAGT	60 ˚C	25
	rv	TCCAGCCACTGTTCCTTCTC
Ep400	fw	AGAAGCCGACCCCTTTAAGA	60 ˚C	30
	rv1	AAACAGCCAATGTCCACAGAG
	rv2	GCAGGACTCTGTGGCTTAGG
Kitlg	fw	TGACTGTGTGCTCTCTTCAACAT	60 ˚C	25
	rv	ATGCCATGGCTGTCCATT
Cdkn2a	fw1	GTACAGCAGCGGGAGCAT	60 ˚C	30
	fw2	ATCTGGAGCAGCATGGAGTC
	rv	TCTGCACCGTAGTTGAGCAG
Tp53	fw	CGGGTGGAAGGAAATTTGTAT	60 ˚C	28
	rv	GTGGATGGTGGTATACTCAGAGC
